# Supplementary material for: AuAg–Carbon-Based Quantum Dot Nanocomposites to Reduce Andrographolide’s Hydrophobicity and Drug Internalization Tracking in PC-3 Cells
Source: Nanomaterials (Basel). 2026 Mar 25;16(7):396. doi: 10.3390/nano16070396 (PMC13075103; doi:10.3390/nano16070396)
Supplement: Supplementary file 1 [file nanomaterials-16-00396-s001.zip]

Archive with 1 entries (1 files):
- nanomaterials-4114071-supplementary.pdf
